# Supplementary material for: Can the Inclusion of Forage Chicory in the Diet of Lactating Dairy Cattle Alter Milk Production and Milk Fatty Acid Composition? Findings of a Multilevel Meta-Analysis
Source: Animals (Basel). 2024 Mar 25;14(7):1002. doi: 10.3390/ani14071002 (PMC11010883; doi:10.3390/ani14071002)
Supplement: Supplementary file 1 [file animals-14-01002-s001.zip]

Archive with 1 entries (1 files):
- animals-2930300-supplementary.pdf
